# Supplementary material for: The Impact of Renal Dysfunction on the Long Term Clinical Outcomes of Diabetic Patients Undergoing Percutaneous Coronary Intervention in the Drug-Eluting Stent Era
Source: PLoS One. 2016 Jan 5;11(1):e0141846. doi: 10.1371/journal.pone.0141846 (PMC4701187; doi:10.1371/journal.pone.0141846)
Supplement: S1 Dataset — (CSV) [file pone.0141846.s001.csv]

Creatinine	eGFR(M)	RD	GFR_subdivision	Aspirin	Asp_use_date	Asp_use_365	Clopidogrel	Clopi_use_date	Clopi_use_365	DAPT_1y	Age	Male(%)	Current smoker	Height	Weight	BMI	HTN	Dyslipidemia	Insulint treatment	Prior PCI	Prior bypass surgery	Prior MI	Prior CVA	Clinical presentation	Hemoglobin A1c	CRPhs	TotalC	LDLC	HDLC	PLT	Hb	CoronarySeg	CoronarySeg_A	Involved vessel	DiseaseExtentCAD	DiseaseExtentLAD	DiseaseExtentLCX	DiseaseExtentRCA	DiseaseExtentGraft	PCI_LesionNo	No. of treated vessel	MVD	ACS	MIRate	Type of CAD_A	Type of CAD	NoReflow	Shock	CPR
0.98	75.84	0	1	1	2208	1	1	484	1	1	60_70	0	1	155.8	67.9	27.97	1	1	0	0	0	0	0	0	9.1	0.23	265	143	35	201	16	mRCA	0	0	1	0	0	1	0	1	1	0	0	0	0	SA	0	0	0
1.06	51.25	1	2	1	471	1	1	472	1	1	60_70	1	0	159.3	63.5	25.02	1	0	0	0	0	1	0	2	7.4	0.06	169	106	35	262	12.3	pLAD	1	1	2	1	0	1	0	3	3	1	1	1	2	NSTEMI	0	0	0
0.95	76.28	0	1	1	1066	1	1	160	0	0	70_80	0	0	168	76.6	27.14	1	0	0	0	0	0	0	0	6.9	0.06	153	89	31	226	14.1	mRCA	0	0	2	0	1	1	0	2	2	1	0	0	0	Silent ischemia	0	0	0
0.99	54.83	1	2	1	1253	1	1	3	0	0	70_80	1	0	153	52.5	22.43	1	1	0	1	0	0	1	0	13.3	0.08	195	84	57	150	13.1	OM	2	2	2	0	1	1	0	3	1	1	0	0	0	SA	0	0	0
0.76	100.82	0	0	1	177	0	1	177	0	0	70_80	0	0	172	58.9	19.91	1	1	0	1	0	1	0	1	10.9	0.4	174	97	47	196	13.2	pRCA	0	0	1	0	0	1	0	3	1	0	1	0	1	UA	0	0	0
0.71	82.36	0	1	1	1804	1	1	2086	1	1	60_70	1	0	158	85.9	34.41	1	0	0	0	0	0	1	1	9.1	0.11	188	104	54	257	14	pLAD	1	1	2	1	1	0	0	2	1	1	1	0	1	UA	0	0	0
0.67	87.27	0	1	1	2914	1	1	2340	1	1	60_70	1	0	150	58.4	25.96	1	0	0	0	0	0	0	2	10.4	0.11	116	61	56	233	12.1	mRCA	0	0	2	0	1	1	0	3	2	1	1	1	2	STEMI	0	0	0
0.9	86.37	0	1	1	2339	1	1	386	1	1	50_60	0	1	174	67	22.13	1	1	0	0	0	0	0	0	7.7	0.09	168	107	33	198	14	mLAD	1	1	1	1	0	0	0	1	1	0	0	0	0	Mixed angina	0	0	0
1.52	47.34	1	2	1	2300	1	1	3185	1	1	50_60	0	1	171	69.65	23.82	0	1	1	0	0	0	0	0	9.1	0.05	168	110	57	345	13	pLAD	1	1	1	1	0	0	0	2	1	0	0	0	0	SA	0	0	0
0.71	78.43	0	1	1	1760	1	1	436	1	1	80_90	1	0	143	48.2	23.57	1	0	0	1	0	0	0	0	6.7	0.08	131	77	46	310	11	pRCA	0	0	2	1	0	1	0	5	2	1	0	0	0	SA	0	0	0
0.99	78.2	0	1	1	2937	1	1	1687	1	1	50_60	0	0	168	67.1	23.77	1	1	0	0	0	0	0	0	9.1	0.06	109	42	34	160	14.1	pLCX	2	2	3	1	1	1	0	4	2	1	0	0	0	SA	0	0	0
8.6	4.6	1	3	1	1535	1	1	364	0	0	60_70	1	0	154	63.5	26.78	1	1	0	0	0	0	0	1	9.3	0.09	226	134	28	158	12.8	OM	2	2	3	1	1	1	0	5	1	1	1	0	1	UA	0	0	0
0.94	83.02	0	1	1	2218	1	1	1131	1	1	50_60	0	0	172	75.5	25.52	1	1	0	0	0	0	0	2	5.9	0.03	195	99	70	312	15	pLAD	1	1	1	1	0	0	0	1	1	0	1	1	2	STEMI	0	0	0
0.82	67.08	0	1	1	526	1	1	528	1	1	80_90	1	0	150	44.9	19.96	1	0	0	0	0	1	0	2	6.8	18.36	184	123	80	213	10	RCA-PL	0	0	3	1	1	1	0	6	1	1	1	1	2	NSTEMI	0	0	0
0.85	89.64	0	1	1	1803	1	1	591	1	1	60_70	0	0	172	73.3	24.78	1	1	0	0	1	0	0	1	8.5	0.01	133	79	43	310	10.8	dRCA	0	0	3	1	1	1	1	7	2	1	1	0	1	UA	0	0	0
0.83	93.57	0	0	1	2415	1	1	1408	1	1	60_70	0	0	170.2	71.9	24.82	1	1	1	0	0	0	0	0	8	0.05	100	50	33	243	12.7	pLAD	1	1	2	1	1	0	0	2	2	1	0	0	0	SA	0	0	0
1.23	41.21	1	2	1	6	0	1	7	0	0	80_90	1	0	165	68	24.98	1	1	0	0	0	0	0	2	7.3	21.32	200	132	36	271	13	mLAD	1	1	2	1	1	0	0	4	2	1	1	1	2	STEMI	0	0	0
3.02	20.69	1	3	1	261	0	1	346	0	0	60_70	0	0	170	60.1	20.8	1	1	0	0	0	1	0	2	9.4	10.63	148	109	43	307	11.2	mLAD	1	1	3	1	1	1	0	6	2	1	1	1	2	STEMI	0	0	0
0.93	82.6	0	1	1	2435	1	1	247	0	0	60_70	0	1	173.5	75.1	24.95	1	1	0	0	0	0	0	0	9.3	0.14	140	94	39	154	15.8	pRCA	0	0	2	0	1	1	0	2	2	1	0	0	0	SA	0	0	0
0.97	76.52	0	1	1	422	1	1	423	1	1	60_70	0	0	171	53.4	18.26	1	1	0	1	0	0	0	1	10.9	0.03	134	64	49	346	12.6	dRCA	0	0	3	1	1	1	0	4	3	1	1	0	1	UA	0	0	0
1.81	36.25	1	2	1	476	1	1	550	1	1	80_90	0	1	164	58.7	21.82	1	0	0	0	0	1	0	1	8.1	6.4	110	50	49	111	12	mLAD	1	1	3	1	0	1	0	3	2	1	1	0	1	UA	0	0	0
0.74	78.28	0	1	1	3696	1	1	260	0	0	60_70	1	0	153	53.3	22.77	1	1	0	0	0	0	0	1	6.5	0.28	231	52	33	193	13.8	dLCX	2	2	1	0	1	0	0	1	1	0	1	0	1	UA	0	0	0
0.91	85.87	0	1	1	2086	1	1	1185	1	1	50_60	0	1	168	81.4	28.84	1	0	1	0	0	1	0	2	8.8	0.14	146	59	44	145	15	mLAD	1	1	1	1	0	0	0	1	1	0	1	1	2	STEMI	0	0	0
0.71	116.96	0	0	1	3361	1	1	33	0	0	50_60	0	1	165.3	58	21.23	1	0	0	1	0	0	0	0	5.7	0.08	170	114	39	159	14.1	pLAD	1	1	1	1	0	0	0	1	1	0	0	0	0	SA	0	0	0
0.79	101.83	0	0	1	1522	1	1	545	1	1	50_60	0	0	175	87.8	28.67	0	0	0	0	0	0	0	0	6.5	0.03	161	78	61	213	15	dLCx	2	2	3	1	1	1	0	4	1	1	0	0	0	SA	0	0	0
1.03	75.84	0	1	1	3062	1	1	576	1	1	50_60	0	0	170.3	79.3	27.34	1	1	0	0	0	0	0	0	8.5	0.16	166	110	44	165	18.5	mLAD	1	1	2	1	1	0	0	2	1	1	0	0	0	Silent ischemia	0	0	0
0.83	65.65	0	1	1	2616	1	1	2355	1	1	80_90	1	0	156	59.7	24.53	1	0	0	1	0	0	0	0	9.1	0.05	131	85	61	160	11.1	mRCA	0	0	3	1	1	1	0	4	1	1	0	0	0	SA	0	0	0
1.14	61.5	0	1	1	3060	1	1	1963	1	1	80_90	0	0	168	68.4	24.23	1	1	0	0	0	0	0	1	8.9	0.29	161	110	33	160	15	dRCA	0	0	3	1	1	1	0	5	1	0	1	0	1	UA	0	0	0
2.26	29.09	1	3	1	1714	1	1	1127	1	1	60_70	0	0	174.5	76.1	24.99	1	0	0	0	1	0	1	1	6.2	0.17	117	61	40	175	14	SVG	5	4	3	1	1	1	1	4	4	1	1	0	1	UA	0	0	0
0.92	61.46	0	1	1	2584	1	1	97	0	0	60_70	1	0	152	53	22.94	1	1	0	0	0	0	0	0	6.7	3.9	158	91	37	208	13.5	pLAD	1	1	1	1	0	0	0	1	1	0	0	0	0	SA	0	0	0
0.81	68.38	0	1	1	2687	1	1	133	0	0	70_80	1	0	155	60	24.97	1	1	0	0	0	0	0	0	6.5	0.14	153	63	45	179	11.9	pRCA	0	0	1	0	0	1	0	1	1	0	0	0	0	SA	0	0	0
6.58	6.47	1	3	1	1083	1	1	1107	1	1	50_60	1	0	153	59.8	25.55	1	1	0	0	0	0	0	1	7.7	0.68	203	90	57	218	11	pRCA	0	0	2	1	0	1	0	3	1	0	1	0	1	UA	0	0	0
1.14	63.32	0	1	1	1075	1	1	873	1	1	70_80	0	0	168	80.7	28.59	1	0	0	0	0	0	1	0	7.6	0.15	121	58	47	174	13	mRCA	0	0	2	0	1	1	0	2	1	1	0	0	0	Silent ischemia	0	0	0
1.09	65.09	0	1	1	2526	1	1	489	1	1	80_90	0	0	172	62.2	21.02	0	1	0	0	0	0	0	1	6	0.03	162	113	61	152	11.9	OM	2	2	2	1	1	0	0	2	1	1	1	0	1	UA	0	0	0
0.99	73.3	0	1	1	811	1	1	2361	1	1	70_80	0	0	160	58	22.66	0	0	0	0	0	0	0	0	6.1	0.03	142	81	57	312	12	mLAD	1	1	2	1	1	0	0	2	1	1	0	0	0	Silent ischemia	0	0	0
0.91	60.77	0	1	1	3123	1	1	1703	1	1	70_80	1	0	158	56.7	22.71	0	0	0	0	0	1	0	2	7.7	0.07	132	76	64	256	11.9	mLAD	1	1	1	1	0	0	0	2	1	0	1	1	2	NSTEMI	0	0	0
1.96	35.43	1	2	1	595	1	1	1859	1	1	50_60	0	0	178	93	29.35	1	1	0	0	0	0	0	2	6.6	0.32	204	119	37	225	11	pRCA	0	0	3	1	1	1	0	3	1	1	1	1	2	STEMI	0	0	0
0.96	81.93	0	1	1	2063	1	1	2064	1	1	50_60	0	0	180	69.3	21.39	0	1	0	1	1	0	0	0	5.3	0.04	139	60	47	192	14	dRCA	0	0	3	1	1	1	1	5	2	1	0	0	0	SA	0	0	0
1	73.45	0	1	1	710	1	1	487	1	1	70_80	0	0	150	48.7	21.64	1	1	0	0	0	1	1	2	5.3	0.6	154	108	33	138	13	mLAD	1	1	3	1	1	1	0	4	2	1	1	1	2	Recent MI	0	0	0
0.89	88.42	0	1	1	1282	1	1	1283	1	1	50_60	0	0	167	74.4	26.68	1	0	1	0	0	0	0	1	9	1.06	199	117	37	150	14.6	mRCA	0	0	3	1	1	1	0	7	1	1	1	0	1	UA	0	0	0
0.54	114.02	0	0	1	3179	1	1	328	0	0	60_70	1	0	154	51.3	21.63	0	1	0	0	0	1	0	2	8.3	0.03	216	168	41	220	11.5	dRCA	0	0	1	0	0	1	0	1	3	0	1	1	2	STEMI	0	0	0
1.91	33.34	1	2	1	599	1	1	600	1	1	80_90	0	0	158	53.4	21.39	1	0	0	0	0	1	0	2	6.1	1.97	231	150	47	320	11.4	mLAD	1	1	3	1	1	1	0	9	2	1	1	1	2	NSTEMI	0	0	0
2.21	28.87	1	3	1	569	1	1	570	1	1	70_80	0	0	160	68.4	26.72	1	0	0	1	1	0	0	1	7.1	0.04	164	95	55	115	10	pLCX	2	2	2	1	1	0	0	3	2	1	1	0	1	UA	0	0	0
0.57	112.27	0	0	1	3304	1	1	246	0	0	50_60	1	0	154	49.2	20.75	0	0	0	0	0	0	0	2	11.1	0.23	130	71	37	187	8.8	pLAD	1	1	1	1	0	0	0	1	1	0	1	1	2	STEMI	0	0	0
1.02	53.12	1	2	1	2632	1	1	1244	1	1	70_80	1	0	147	51.6	23.88	1	0	0	0	0	1	0	0	5.5	0.57	123	73	46	227	14.4	LM	4	3	2	1	0	1	0	3	1	1	0	0	0	SA	0	0	0
0.52	125.86	0	0	1	2125	1	1	238	0	0	40_50	1	0	158	63.1	25.28	0	1	0	0	0	1	0	2	11.1	1.09	279	211	43	139	11	mLAD	1	1	1	1	0	0	0	1	1	0	1	1	2	STEMI	0	0	0
0.9	82.49	0	1	1	3516	1	1	413	1	1	70_80	0	0	167	60	21.51	0	0	0	0	0	0	0	0	6.2	0.1	175	112	53	218	15.3	mLAD	1	1	1	1	0	0	0	3	2	0	0	0	0	SA	0	0	0
1.46	48.16	1	2	1	1641	1	1	735	1	1	60_70	0	0	161	64.3	24.81	1	1	1	0	0	0	0	0	7.6	0.14	214	139	42	243	12.2	mLAD	1	1	1	1	0	0	0	1	1	0	0	0	0	SA	0	0	0
0.91	85.27	0	1	1	1595	1	1	1656	1	1	50_60	0	1	157	63	25.56	0	0	1	0	0	0	0	0	7.6	0.05	158	100	44	201	15	mRCA	0	0	2	0	1	1	0	2	1	1	0	0	0	SA	0	0	0
1.4	37.39	1	2	1	4252	1	1	1811	1	1	60_70	1	0	141	56.5	28.42	1	1	0	0	0	0	0	0	8.6	0.49	231	172	32	207	13.1	pLAD	1	1	2	1	0	1	0	2	1	1	0	0	0	SA	0	0	0
[truncated: 31 more columns]
